# Supplementary material for: Comparative Analysis of the Fecal Microbiota of Wild and Captive Beal’s Eyed Turtle (Sacalia bealei) by 16S rRNA Gene Sequencing
Source: Front Microbiol. 2020 Nov 6;11:570890. doi: 10.3389/fmicb.2020.570890 (PMC7677423; doi:10.3389/fmicb.2020.570890)
Supplement: Supplementary Table 5 — Identification of candidate genera to species. A maximum of five BLAST results are included. WS, wild Sacalia bealei; CS, captive Sacalia bealei. [file Table_5.XLSX]

## Sheet: Sheet1
Table S5 Identification of candidate genera to species. A maximum of five BLAST results are included. (WS=wild Sacalia bealei, CS=captive Sacalia bealei)
OTU #	Original ID	Revised ID (BLAST, phylogeny)	BLAST Results
			Accession #	Species	% Identity	Accession #	Species	% Identity	Accession #	Species	% Identity	Accession #	Species	% Identity	Accession #	Species	% Identity
OTU2	Clostridium sp.	Clostridium sp.	NONE
OTU8	Terrisporobacter sp.	Terrisporobacter mayombei or glycolicus	MN646972	Terrisporobacter glycolicus	99.75	MF145698	Terrisporobacter glycolicus	99.75	KU886102	Terrisporobacter mayombei	99.75	KP754684	Terrisporobacter mayombei	99.75	KP754683	Terrisporobacter mayombei	99.75
OTU25	Lachnospiraceae	Clostridium sp.	MT197381	Anaerosporobacter sp.	96.04	MK217097	Eubacterium sp.	95.56
OTU30	Lachnospiraceae	Clostridium sp.	KP134316	Clostridium sp.	97.52	KX672400	Coprococcus sp.	96.29	KC331156	Clostridium sp.	96.29	JX575957	Clostridium sp.	96.29	FJ982807	Clostridium sp.	96.29
OTU34	Lachnospiraceae	Robinsoniella sp.	LT722679	Lactonifactor sp.	96.78	MT672050	Faecalicatena sp.	96.78	MH755474	Robinsoniella sp.	96.54
OTU38	Lachnospiraceae	Hespellia sp.	NR025206	Hespellia porcina	96.55	CP048000	Anaerocolumna sp.	96.04	MN647539	Anaerocolumna sp.	96.04	NR025207	Hespellia stercorisuis	95.79
OTU39	Lachnospiraceae	Ruminococcus sp.	LT679484	Ruminococcus sp.	96.53	LT676485	Ruminococcus sp.	96.29	LT697857	Ruminococcus sp.	96.29	LT697853	Ruminococcus sp.	96.29	LT697851	Ruminococcus sp.	96.29
OTU42	Lachnospiraceae	Roseburia sp.	KP107150	Roseburia sp.	99.26
OTU60	Clostridium sp.	Clostridium butyricum	MT510294	Clostridium butyricum	100	MT463464	Clostridium butyricum	100	CP053292	Clostridium butyricum	100	MT367321	Clostridium butyricum	100	MT367311	Clostridium butyricum	100
OTU64	Lachnospiraceae	Clostridium sp.	KP106966	Clostridium sp.	95.56	KJ016028	Clostridium sp.	95.57	MT197381	Anaerosporobacter sp.	95.31	KX024579	Clostridium lavalense	95.06	LC020504	Clostridium sp.	95.11
OTU66	Lachnospiraceae	Clostridium sp.	MG001878	Clostridium sp.	99.26
OTU77	Lachnospiraceae	Clostridium sp.	GQ868402	Clostridium sp.	97.77	GQ868412	Clostridium sp.	97.28	CP048000	Anaerocolumna sp.	96.53	MN647539	Anaerocolumna sp.	96.53
OTU78	Clostridium sp.	Clostridium sp.	NONE
OTU80	Lachnospiraceae	Robinsoniella sp.	JX424580	Robinsoniella peoriensis	95.33
OTU91	Lachnospiraceae	Enterocloster sp.	CP053229	Enterocloster bolteae	97.04	CP050964	Enterocloster clostridioformis	97.04	LC515639	Enterocloster clostridioformis	97.04	LC515628	Enterocloster bolteae	97.04	MH755496	Clostridium sp.	97.04
OTU106	Lachnospiraceae	Lachnoclostridium sp.	LC515633	Lachnoclostridium pacaense	98.02	LT799004	Lachnoclostridium pacaense	98.02	NR147396	Lachnoclostridium pacaense	98.02	KP944172	Clostridium aldenense	98.02	FJ957875	Clostridium saccharolyticum	98.02
OTU112	Lachnospiraceae	family Lachnospiraceae	KP105539	Clostridium sp.	96.58	MN326538	Tyzzerella sp.	96.56	MK287627	Anaerotignum sp.	96.56
OTU122	Lachnospiraceae	Clostridium sp.	JX46252	Clostridium sp.	97.77	GQ183375	Clostridium sp.	97.52	NR104783	Acetivibrio ethanolgignens	97.28	AB936629	Clostridium sp.	97.03	KF581411	Clostridium sp.	97.03
OTU217	Turicibacter sp.	Turicibacter sanguinis	CP053187	Turicibacter sanguinis	98.83	LC515561	Turicibacter sanguinis	98.83	CP013476	Turicibacter sp.	98.83
OTU224	Clostridium sp.	Clostridium paraputrificum	LC515602	Clostridium paraputrificum	98.27	LC515544	Clostridium paraputrificum	98.27	MN055965	Clostridium paraputrificum	98.27	MN913836	Clostridium paraputrificum	98.27	MN081661	Clostridium paraputrificum	98.27
OTU245	Lachnospiraceae	Clostridium sp.	MH719753	Anaerocolumna jejuensis	94.12	NR028740	Anaerocolumna xylanovorans	93.91	NR025796	Anaerocolumna jejuensis	93.65	MH553047	Clostridium sp.	93.41
OTU248	Lachnospiraceae	Faecalicatena sp. or Eubacterium sp.	LC515552	Faecalicatena contorta	96.78	MK287764	Faecalicatena contorta	96.78	LC071803	Eubacterium contortum	96.78	LN850732	Eubacterium sp.	96.78	NR114392	Faecalicatena orotica	96.8
OTU268	Lachnospiraceae	Clostridium sp.	NONE
OTU299	Clostridium sp.	Clostridium sp.	NONE
OTU304	Lachnospiraceae	Clostridium saccharolyticum	LR738916	Clostridium sp.	97.77	Y12289	Clostridium sp.	97.52	GU045486	Clostridium sp.	97.28	FJ957875	Clostridium saccharolyticum	97.28	FJ957873	Clostridium saccharolyticum	97.28
OTU313	Acinetobacter sp.	Culturomica massiliensis	NR144745	Culturomica massiliensis	98.11	MK287740	Culturomica sp.	92.67
OTU322	Clostridium sp.	Clostridium sp.	NONE
OTU329	Clostridium sp.	Clostridium subterminale	KJ950289	Clostridium subterminale	99.01	KJ950288	Clostridium subterminale	99.01	KJ950287	Clostridium subterminale	99.01	KJ950290	Clostridium subterminale	98.76	MH725735	Clostridium subterminale	98.02
OTU337	Clostridium sp.	Clostridium collagenovorans	NR029246	Clostridium collagenovorans	100	X73439	Clostridium collagenovorans	100	MH725735	Clostridium subterminale	95.54	MH725734	Clostridium subterminale	95.54
OTU399	Clostridium sp.	Clostridium sardiniense	MN539151	Clostridium sardiniense	100	MK402203	Clostridium sardiniense	100	NR041006	Clostridium sardiniense	100	NR112226	Clostridium sardiniense	100	KU306930	Clostridium sardiniense	100
OTU401	Clostridium sp.	Clostridium innocuum	CP048838	Clostridium innocuum	100	CP048837	Clostridium innocuum	100	MN055920	Clostridium innocuum	100	MN913776	Clostridium innocuum	100	MN537452	Clostridium innocuum	100
OTU404	Citrobacter sp.	Citrobacter freundii or werkmanii or portucalensis	MT594116	Citrobacter freundii	100	MN882629	Citrobacter freundii	100	MH998018	Citrobacter freundii	100	CP044101	Citrobacter werkmanii	100	CP044101	Citrobacter portucalensis	100
OTU405	Clostridium sp.	Clostridium botulinum or chromiireducens	MH196455	Clostridium chromiireducens	100	CP010521	Clostridium botulinum	100	CP010520	Clostridium botulinum	100	KM370304	Clostridium botulinum	100	CP006903	Clostridium botulinum	100
OTU406	Lactococcus sp.	Lactococcus sp.	MT509514	Lactococcus plantarum	96.98	LC145561	Lactococcus plantarum	96.98	AB681297	Lactococcus plantarum	96.98	LC519868	Lactococcus piscium	96.75	MN758795	Lactococcus piscium	96.75
OTU416	Burkholderiaceae	Rhizobacter sp.	LC378724	Rhizobacter sp.	99.53	KX023656	Rhizobacter sp.	99.07	KY122011	Rhizobacter sp.	99.07
OTU424	Burkholderiaceae	Herminiimonas sp.	KF469184	Herminiimonas sp.	96.52	MT397209	Noviherbaspirillum suwonense	96.51	MN214694	Oxalicibacterium sp.	96.72	KY386599	Noviherbaspirillum suwonense	96.52	KM260006	Noviherbaspirillum sp.	96.51
OTU435	Acinetobacter sp.	Acinetobacter guillouiae or piscicola	MT367746	Acinetobacter piscicola	100	MH144270	Acinetobacter guillouiae	100	MH211329	Acinetobacter guillouiae	100	MH211301	Acinetobacter guillouiae	100	MK828170	Acinetobacter guillouiae	100
OTU441	Burkholderiaceae	Aquincola sp. or Rubrivivax sp or Ideonella sp.	LC378735	Aquincola sp.	98.6	EF075729	Rubrivivax sp.	98.14	EU299899	Rubrivivax sp.	98.14	EU297776	Ideonella sp.	98.14	EF662506	Ideonella sp.	98.14
OTU442	Burkholderiaceae	Acidovorax wautersii or oryzae	LN998968	Xylophilus ampelinus	99.53	MF457574	Acidovorax wautersii	99.3	MN889281	Acidovorax oryzae	99.07	KC245143	Acidovorax oryzae	99.07	JF505947	Acidovorax oryzae	99.07
OTU446	Burkholderiaceae	Aquabacterium sp. or Ideonella sp.	MK503699	Ideonella sp.	99.53	LC378794	Ideonella sp.	98.83	LC378729	Rubrivivax sp.	98.83	JF693999	Aquabacterium sp.	98.83	EF651121	Aquabacterium sp.	98.83
OTU449	Burkholderiaceae	Rivibacter sp. or Polyangium sp. or Piscinibacter sp.	MK714265	Piscinibacter sp.	98.6	MK714224	Piscinibacter sp.	98.6	KU000178	Rivibacter sp.	98.6	JX458402	Piscinibacter sp.	98.6	MH046066	Polyangium sp.	98.14
OTU454	Burkholderiaceae	Aquabacterium sp.	KT308229	Aquabacterium sp.	99.07	MT225780	Aquabacterium limnoticum	98.14	GQ249369	Ideonella sp.	97.9	LC507980	Aquabacterium sp.	97.67	MK226318	Aquabacterium commune	97.67
OTU468	Burkholderiaceae	family Burkholderiaceae	MK443061	Undibacterium terreum	96.74	KP724737	Herbaspirillum sp.	96.74	NR109599	Undibacterium terreum	96.74	MH570023	Undibacterium sp.	96.52	LT934166	Undibacterium sp.	96.52
OTU469	Burkholderiaceae	Leptothrix sp.	LC436037	Leptothrix sp.	99.53	LC436036	Leptothrix sp.	99.53	KC989527	Leptothrix sp.	99.53	AB480710	Leptothrix sp.	99.07	KY121999	Ideonella sp.	98.83
OTU481	Burkholderiaceae	family Burkholderiaceae	CP008956	Herbaspirillum rubrisubalbicans	93.26	MK855130	Herbaspirillum seropedicae	93.26	MG214491	Herbaspirillum seropedicae	93.26	LC191533	Herbaspirillum seropedicae	93.26	KT387842	Herbaspirillum sp.	93.26
OTU499	Clostridium sp.	Clostridium amazonense or ihumii	NR145540	Clostridium amazonense	100	NR144705	Clostridium ihumii	100	MN647000	Clostridium amazonense	99.75	EF153925	Clostridium thiosulfatireducens	99.74	NR148266	Clostridium vulturis	97.28
OTU522	Burkholderiaceae	Rhizobacter sp.	KU000178	Rivibacter sp.	94.19	MG803930	Rubrivivax sp.	93.95	NR149234	Rhizobacter profundi	93.95
OTU548	Burkholderiaceae	Comamonas sp. or Diaphorobacter sp.	KR051030	Diaphorobacter ruginosibacter	98.14	MT753032	Diaphorobacter sp.	98.14	EU869280	Comamonas sp.	98.14	DQ301787	Comamonas sp.	98.14	AJ002810	Comamonas sp.	98.14
OTU600	Burkholderiaceae	family Burkholderiaceae	CP041352	Casimicrobium huifangae	92.15	JN125398	Azonexus sp.	91.92
OTU619	Acinetobacter sp.	Acinetobacter septicus or ursingii	MN686581	Acinetobacter septicus	100	MH972166	Acinetobacter ursingii	100	MH368426	Acinetobacter ursingii	100	MH368423	Acinetobacter ursingii	100	MH368409	Acinetobacter ursingii	100
OTU628	Burkholderiaceae	Polaromonas sp.	KM873052	Polaromonas sp.	96.04	MK108043	Simplicispira sp.	95.8	MH795614	Simplicispira sp.	95.8	MH174117	Rhodoferax sp.	95.8	LT841576	Simplicispira sp.	95.8
OTU646	Burkholderiaceae	Rubrivivax sp.	EF074074	Rubrivivax sp.	95.8	EF074287	Rubrivivax sp.	95.57	MK599479	Ideonella sp.	95.34	KX367059	Rubrivivax sp.	95.35	KF145934	Rubrivivax sp.	95.35
OTU691	Lactococcus sp.	Lactococcus garvieae or petauri	MT611574	Lactococcus garvieae	100	MT604893	Lactococcus garvieae	100	MT341582	Lactococcus garvieae garvieae	100	MT341581	Lactococcus garvieae garvieae	100	MT000066	Lactococcus petauri	100
OTU708	Burkholderiaceae	Curvibacter sp.	HG973439	Curvibacter sp.	99.77	MT126470	Curvibacter delicatus	99.53	MN815116	Curvibacter sp.	99.53	CP015698	Curvibacter sp.	99.53	KT826383	Curvibacter sp.	99.53
OTU754	Burkholderiaceae	family Burkholderiaceae	NR145649	Undibacterium aquatile	94.87	KU233239	Undibacterium sp.	94.87	KF441654	Undibacterium sp.	94.87	KF441629	Undibacterium sp.	94.87	KF556700	Herminiimonas sp.	94.87
OTU763	Burkholderiaceae	family Burkholderiaceae	CP051152	Undibacterium piscinae	96.51	MK253312	Undibacterium piscinae	96.51	KP196827	Undibacterium parvum	96.51	JF958152	Herminiimonas sp.	95.82	KM083135	Sapientia aquatica	95.81
OTU765	Burkholderiaceae	Aquabacterium sp.	LT594462	Ideonella sp.	98.37	KF061035	Aquabacterium sp.	98.37	KT826377	Aquincola sp.	98.14	KF385123	Ideonella sp.	98.14	KF135219	Aquabacterium sp.	98.14
OTU766	Burkholderiaceae	Methylibium sp.	AB331503	Alcaligenes sp.	92.31	KU644398	Pusillimonas sp.	91.61	LC000754	Methylibium sp.	91.61
OTU807	Acinetobacter sp.	Acinetobacter johnsonii	CP043307	Acinetobacter johnsonii	100	MT323126	Acinetobacter johnsonii	99.53	MF156962	Acinetobacter johnsonii	99.53	MF156921	Acinetobacter johnsonii	99.53	MF156906	Acinetobacter johnsonii	99.53
OTU812	Lactococcus sp.	Lactococcus lactis	MT645510	Lactococcus lactis	100	MT634254	Lactococcus lactis lactis	100	MT634253	Lactococcus lactis lactis	100	MT626062	Lactococcus lactis lactis	100	CP051518	Lactococcus lactis cremoris	100
OTU813	Hafnia-Obesumbacterium	Hafnia paralvei or alvei	MN416268	Hafnia paralvei	100	MN416267	Hafnia alvei	100	MK618173	Hafnia paralvei	100	MH371330	Hafnia paralvei	100	MH371329	Hafnia alvei	100
OTU826	Plesiomonas sp.	Plesiomonas shigelloides	MT573123	Plesiomonas shigelloides	100	MT369949	Plesiomonas shigelloides	100	MT368009	Plesiomonas shigelloides	100	MT323139	Plesiomonas shigelloides	100	CP050969	Plesiomonas shigelloides	100
OTU833	Burkholderiaceae	Acidovorax sp. or Melaminivora sp. or Alicycliphilus sp.	FJ445211	Acidovorax sp.	98.83	LC093419	Alicycliphilus sp.	98.37	KR051030	Diaphorobacter ruginosibacter	97.9	NR133777	Melaminivora alkalimesophila	97.9	MT753032	Diaphorobacter sp.	97.9
OTU839	Acinetobacter sp.	Acinetobacter guillouiae	MT322954	Acinetobacter guillouiae	100	MN758791	Acinetobacter guillouiae	100	MH379731	Acinetobacter guillouiae	100	MH930396	Acinetobacter lwoffii	100	MH144279	Acinetobacter guillouiae	100
OTU841	Acinetobacter sp.	Acinetobacter towneri or radioresistens or variabilis	KY411880	Acinetobacter towneri	100	CP048014	Acinetobacter towneri	99.77	MK286958	Acinetobacter variabilis	99.77	MH393515	Acinetobacter radioresistens	99.77	MK834685	Acinetobacter variabilis	99.77
OTU851	Acinetobacter sp.	Acinetobacter modestus or parvus	MK294284	Acinetobacter modestus	100	MN220578	Acinetobacter modestus	100	KU991267	Acinetobacter parvus	100	KJ806336	Acinetobacter parvus	100	MN087709	Acinetobacter parvus	99.7
OTU853	Acinetobacter sp.	Acinetobacter lwoffii	MT626722	Acinetobacter lwoffii	100	MT323129	Acinetobacter lwoffii	100	MT323128	Acinetobacter lwoffii	100	MT323124	Acinetobacter lwoffii	100	MT279532	Acinetobacter lwoffii	100
OTU858	Clostridium sp.	Clostridium sp.	NONE
OTU859	Clostridium sp.	Clostridium bornimense	HG917868	Clostridium bornimense	100	NR134005	Clostridium bornimense	100	MH734094	Clostridium bornimense	99.01	MH828208	Clostridium bornimense	97.52	CP027286	Clostridium chauvoei	94.55
